# Supplementary material for: Highly Electroactive Frozen-State Polymerized Polypyrrole Nanostructures for Flexible Supercapacitors
Source: Polymers (Basel). 2023 Oct 18;15(20):4140. doi: 10.3390/polym15204140 (PMC10610487; doi:10.3390/polym15204140)
Supplement: Supplementary file 1 [file polymers-15-04140-s001.zip]

Archive with 1 entries (1 files):
- polymers-2660009-supplementary.pdf
